# Supplementary material for: Systems-level network modeling of Small Cell Lung Cancer subtypes identifies master regulators and destabilizers
Source: PLoS Comput Biol. 2019 Oct 31;15(10):e1007343. doi: 10.1371/journal.pcbi.1007343 (PMC6860456; doi:10.1371/journal.pcbi.1007343)
Supplement: S1 Table — (CSV) [file pcbi.1007343.s010.csv]

cell.line	class	Consensus Score	Non-consensus score	metastasis?	location	stage	prior therapy?	autopsy?	smoker?	# packs/yr	age	gender	doubling time	SCLC type	notes
NCIH1048	Non-NE	0.951137136	0.037974102	yes	pleural effusion				no			F
NCIH1341	Non-NE	0.942392977	0.042503308	yes	cervix				no			F
SBC5	Non-NE	0.954497791	0.03349165	yes	pleural effusion							M
DMS114	Non-NE	0.953372192	0.032389374		mediastinal biopsy		no				68	M
NCIH841	Non-NE	0.953751296	0.032080722			L	chemo/radiation		yes		51	M	31.2	variant
SW1271	Non-NE	0.954928335	0.029767514			grade 2					69	M
NCIH2286	Non-NE	0.955340898	0.033157609			stage 1			yes		57	F		mixed SCLC/adenocarcinoma/squamous cell
NCIH1339	Non-NE	0.91273905	0.043323789
NCIH196	Non-NE	0.920216531	0.046214871	yes	pleural effusion	E	chemo/radiation		no		68	M		variant
NCIH2066	Non-NE	0.903048895	0.051854118			stage 1					70	F		mixed SCLC/adenocarcinoma/squamous
NCIH211	Non-NE	0.901811782	0.058319598			E	chemo/radiation		yes	35	50	F	55.6		fast growing
DMS273	NEv1	0.658558231	0.13391945	yes	pleural effusion		chemo/radiation				50	F
CORL311	NEv1	0.646655278	0.150645193				3 cycles of eroposide, colchicine, methotrexate, and vincristine				63	M
NCIH526	NEv1	0.714137078	0.092684924	yes	bone marrow	E	no				55	M	35.2	variant
NCIH446	NEv1	0.787758106	0.079642599	yes	pleural effusion						61	M	41		weird morphology
NCIH82	NEv1	0.787821353	0.07490705	yes	pleural effusion						40	M	25.5		weird morphology (form transplantable tumors with non-SCLC histology)
NCIH1694	NEv1	0.829996743	0.056915369			E					61	M	80.1		classic
NCIH2171	NEv1	0.817787869	0.057470057	yes	pleural effusion	E	chemo/radiation		yes	150	50	M	48.6
CPCN	NEv1	0.82930311	0.058175451
NCIH524	NEv1	0.821262935	0.059401435	yes	lymph node	L	chemo/radiation		yes		63	M	38.4	variant
CORL24	NEv1	0.749027657	0.106979363	yes	lymph node		no				71	M			no bone marrow neoplasms
HCC33	NEv1	0.673581607	0.139632971	yes	pleural effusion						52	M
NCIH2227	NEv1	0.805352488	0.072763954			E					54	M
SCLC21H	NEv1	0.807327046	0.067436249	yes	pleural effusion							M	48
CORL88	NEv2	0.918186676	0.079157234		pleural effusion						55	M
CORL95	NEv2	0.943962658	0.065373064	no	bronchial biopsy						64	M			undifferentiated SCLC
DMS153	NEv2	0.96444998	0.054137111	yes	liver		cytoxan and methotrexate	yes			44	M
DMS53	NEv2	0.944051483	0.034825662		mediastinal biopsy		no				54	M
SHP77	NEv2	0.929202535	0.04774412		apical portion of the upper left lung						54	M	96	large cell variant	weird morphology
DMS454	NEv2	0.962737018	0.042359765	no	lung			yes				M
NCIH510	NEv2	0.971974985	0.044586847	yes	adrenal gland						56	M	152.3
NCIH2196	NEv2	0.969954704	0.044166935			E					67	M
COLO668	NEv2	0.974271064	0.044691459	yes	brain						47	F			"oat cell carcinoma of the lung"
NCIH2029	NEv2	0.972330356	0.046607415	no	lung	E					69	F
NCIH1836	NE	0.540959519	0.14961758			L					52	M		classic
CORL279	NE	0.777064168	0.076005849	yes	lymph node						63	M
CORL51	NE	0.83067598	0.046699877	yes	pleural effusion						71	M
NCIH1092	NE	0.783074412	0.072854242	yes	bone marrow	E					67	M		classic
NCIH69	NE	0.794081779	0.074446339								55	M	51.1		forms typical SCLC tumors in mice
CORL47	NE	0.784242264	0.075707146	yes	bone marrow						67	M
NCIH2081	NE	0.7927742	0.072658259	no	lung	E					59	M
NCIH146	NE	0.791273187	0.07445022	yes	bone marrow						59	M	52.9
NCIH889	NE	0.786324148	0.074631339	yes	lymph node	E	no				69	F	61.1	classic
NCIH1184	NE	0.736019996	0.090227681			L			yes	75	42	M
NCIH1930	NE	0.765802737	0.079641981	yes	lymph node	L			no		41	M	147.4	classic
NCIH1436	NE	0.818870975	0.055149653	yes	lymph node	E			yes	75	39	M
NCIH209	NE	0.819285246	0.05619991	yes	bone marrow		no					M
NCIH1876	NE	0.815836062	0.057675406	yes	lymph node	E			yes		59	M		classic
NCIH1963	NE	0.821289156	0.056268601			L					56	M	43.6
NCIH1105	NE	0.821367035	0.056715452	yes	lymph node	E			yes	50	73	M		classic
NCIH2141	NE	0.818682289	0.056183105	yes	lymph node	E	chemo/radiation		yes	50	58	M
DMS79	NE	0.721940271	0.09477134		pleural effusion		cytoxan, vincristine, methotrexate, radiation			65
NCIH1618	NE	0.757843135	0.08176182	yes	bone marrow				yes	50	55	F
