# Supplementary material for: Systems-level network modeling of Small Cell Lung Cancer subtypes identifies master regulators and destabilizers
Source: PLoS Comput Biol. 2019 Oct 31;15(10):e1007343. doi: 10.1371/journal.pcbi.1007343 (PMC6860456; doi:10.1371/journal.pcbi.1007343)
Supplement: S4 Table — (CSV) [file pcbi.1007343.s013.csv]

NOM p-val	Non-NE	NE	NEv1	NEv2
ME_black	0			0		Non-NE	NE	NEv1	NEv2
ME_blue	NULL					black	brown	greenyellow	black
ME_brown		0		0		blue	turquoise	pink	brown
ME_cyan	0					cyan	yellow	red	green
ME_green				0		lightcyan		salmon	midnightblue
ME_greenyellow			0			magenta		yellow
ME_grey				1		purple
ME_grey60	0.875	0.271				red
ME_lightcyan	0					tan
ME_magenta	0
ME_midnightblue				0
ME_pink			0
ME_purple	0
ME_red	0		0
ME_salmon			0
ME_tan	0
ME_turquoise		0		1
ME_yellow		0	0
FDR q-val	Non-NE	NE	NEv1	NEv2
ME_black	0			0
ME_blue	1
ME_brown		0		0
ME_cyan	0
ME_green				0
ME_greenyellow			0
ME_grey				1
ME_grey60	0.914	0.185
ME_lightcyan	0
ME_magenta	0
ME_midnightblue				0
ME_pink			0
ME_purple	0
ME_red	0		0
ME_salmon			0
ME_tan	0
ME_turquoise		0		1
ME_yellow		0	0
FWER p-val	Non-NE	NE	NEv1	NEv2
ME_black	0			0.02
ME_blue	0
ME_brown		0		0
ME_cyan	0
ME_green				0
ME_greenyellow			0
ME_grey				1
ME_grey60	0.309	0.977
ME_lightcyan	0
ME_magenta	0
ME_midnightblue				0
ME_pink			0
ME_purple	0
ME_red	0		0
ME_salmon			0
ME_tan	0
ME_turquoise		0		1
ME_yellow		0	0
