# Supplementary material for: Systems-level network modeling of Small Cell Lung Cancer subtypes identifies master regulators and destabilizers
Source: PLoS Comput Biol. 2019 Oct 31;15(10):e1007343. doi: 10.1371/journal.pcbi.1007343 (PMC6860456; doi:10.1371/journal.pcbi.1007343)
Supplement: S6 Table — We ran multiple simulations searching various regions of the state transition graph, and did not find any additional attractors. This suggests that BooleaBayes was capable of identifying all of the biologically relevant attractors, but does not preclude the possibility of additional unseen attractors using our network structure and BooleaBayes rules. (CSV) [file pcbi.1007343.s015.csv]

np.random.seed()	n_random_states	search_radius	n_attractors	Neighborhood_size	Total states tested
0	100	2	0	28	2800
1	100	3	0	379	37900
2	4	5	0	20854	83416
3	4	5	0	20854	83416
TOTALS	208		0		207532
